# Supplementary material for: Frailty Index and Risk of Ischemic Stroke in China: Evidence from a Cohort Study, Disease Burden Analysis, and Mendelian Randomization
Source: Healthcare (Basel). 2026 Jul 1;14(13):1932. doi: 10.3390/healthcare14131932 (PMC13361964; doi:10.3390/healthcare14131932)
Supplement: Supplementary file 1 [file healthcare-14-01932-s001.zip]

Archive with 1 entries (1 files):
- healthcare-4363648-supplementary.pdf
